# Supplementary material for: Navigating in foldonia: Using accelerated molecular dynamics to explore stability, unfolding and self-healing of the β-solenoid structure formed by a silk-like polypeptide
Source: PLoS Comput Biol. 2017 Mar 22;13(3):e1005446. doi: 10.1371/journal.pcbi.1005446 (PMC5388506; doi:10.1371/journal.pcbi.1005446)
Supplement: S1 Table — (XLSX) [file pcbi.1005446.s004.xlsx]

## Sheet: Sheet1
		Hydrogen Bonded Atoms Pairs	Number of Times HB Forms and Breaks	Maximum Lifetime	Average Lifetime
	Lateral H-bonds	GLY_51@O-ALA_68@N-H	4827	87	10.3128
		ALA_68@O-GLY_53@N-H	4353	121	11.703
		GLY_53@O-ALA_70@N-H	3789	86	10.5864
		GLN_56@O-GLY_73@N-H	3444	76	9.5012
		GLY_59@O-ALA_76@N-H	3346	91	10.9725
		ALA_76@O-GLY_61@N-H	2007	223	24.0842
		GLY_61@O-ALA_78@N-H	3619	71	9.407
	Vertical H-bonds	GLY_63@O-ALA_66@N-H	6808	84	7.7231
		GLY_73@O-GLN_152@N-H	2868	55	8.1342
		GLY_71@O-ALA_74@N-H	3627	50	6.123
